# Supplementary material for: Characterization of the Cellular Microenvironment and Novel Specific Biomarkers in Pterygia Using RNA Sequencing
Source: Front Med (Lausanne). 2022 Jan 31;8:714458. doi: 10.3389/fmed.2021.714458 (PMC8841401; doi:10.3389/fmed.2021.714458)
Supplement: Supplementary file 1 [file Table_1.XLSX]

## Sheet: Sheet1
Symbol
